# Supplementary material for: Beyond Bees: Evidence of Bird Visitation and Putative Pollination in the Golden Lotus (Musella lasiocarpa)—One of the Six Buddhist Flowers—Through Field Surveys and Citizen Science
Source: Plants (Basel). 2025 Oct 14;14(20):3157. doi: 10.3390/plants14203157 (PMC12567529; doi:10.3390/plants14203157)
Supplement: Supplementary file 1 [file plants-14-03157-s001.zip]

Archive with 1 entries (1 files):
- plants-3884037-supplementary.pdf
